# Supplementary material for: Resveratrol-Enriched Rice Callus Extract Inhibits Oxidative and Cellular Melanogenic Activities in Melan-A Cells
Source: Antioxidants (Basel). 2024 May 21;13(6):625. doi: 10.3390/antiox13060625 (PMC11201182; doi:10.3390/antiox13060625)
Supplement: Supplementary file 1 [file antioxidants-13-00625-s001.zip]

Archive with 1 entries (1 files):
- antioxidants-3026601-supplementary.pdf
